# Supplementary material for: Biobanked Glioblastoma Patient-Derived Organoids as a Precision Medicine Model to Study Inhibition of Invasion
Source: Int J Mol Sci. 2021 Oct 3;22(19):10720. doi: 10.3390/ijms221910720 (PMC8509225; doi:10.3390/ijms221910720)
Supplement: Supplementary file 1 [file ijms-22-10720-s001.zip]

Archive with 1 entries (1 files):
- ijms-1352306-supplementary.pdf
